# Supplementary material for: FRET-based reporters for the direct visualization of abscisic acid concentration changes and distribution in Arabidopsis
Source: eLife. 2014 Apr 15;3:e01739. doi: 10.7554/eLife.01739 (PMC3985518; doi:10.7554/eLife.01739)
Supplement: Supplementary file 1. — (A) Oligo-nucleotides used in this work. List of oligo-nucleotides with indicated Arabidopsis GeneBank ID (AGI) number of the gene or construct, the oligo-nucleotide name and 5′-3′-sequence, the restriction sites included in the oligo-nucleotide and the description for what it was used for. In the oligo-nucleotide sequences the restriction sites are indicated by italic letters and mutations or non gene-coding nucleotides are indicated by lower case letters. (B) Plasmids and constructs used and generated in this work. List of plasmids and constructs with indicated Arabidopsis GeneBank ID (AGI) number of the inserted gene or construct, the promoter included in the plasmid, the clone name, the restriction sites, which were used for cloning, the vector backbone of the clone with incorporated selection markers for bacteria and plants and the clone information. The clone information includes additional information about restriction sites, promoters, inserts and point mutations. Amp, ampicillin; Bar, BASTA; Hyg, hygromycin; Kan, kanamycin; XFP, fluorescent protein. (C) Transgenic Arabidopsis lines used and generated in this work. List of transgenic Arabidopsis thaliana plants with indicated ecotype, Arabidopsis GeneBank ID (AGI) of the mutated genes, gene names, mutant names and IDs, the name of the transgenic lines, the construct used for transformation, plant selection marker and description. Bar, BASTA; Hyg, hygromycin; Kan, kanamycin. DOI: http://dx.doi.org/10.7554/eLife.01739.021 [file elife01739s001.xlsx]

## Sheet: A
Supplementary file 1A. Oligo-nucleotides used in this work.
Nr.	AGI	gene / construct	oligo name	5'-3'-sequence	restriction sites	description
1	AT4G26080	ABI1	ABI1_LS125_SpeF	tttactagtggtggaggcggatccggtggaggaggctctggtggcggaggtagcggaggcggtggatccAGTGTGCCTTTGTATGGTTTTAC	Spe I … Bam HI	forward cloning primer with 4xGGGGS linker and 2 x Bam HI sites starting at S125
2	AT4G26080	ABI1	ABI1_XmaR	tttcccgggGTTCAAGGGTTTGCTCTTGAG	Xma I	reverse cloning primer without stop codon
3	AT4G26080	ABI1	ABI1_D413L_F	GATACAGAGAGGAAGCAAActCAACATAAGTGTGGTGGTGG	-	D413L mutagenesis forward primer
4	AT4G26080	ABI1	ABI1_D413L_R	CCACCACCACACTTATGTTGagTTTGCTTCCTCTCTGTATC	-	D413L mutagenesis reverse primer
5	AT4G26080	ABI1	ABI1_E142Q_F	GAAGAAGACCTGAGATGcAAGATGCTGTTTCGAC	-	E142Q mutagenesis forward primer
6	AT4G26080	ABI1	ABI1_E142Q_R	GTCGAAACAGCATCTTgCATCTCAGGTCTTCTTC	-	E142Q mutagenesis reverse primer
7	AT4G26080	ABI1	ABI1_delSac_F	GTGATTCAGTGGAATGGtGCTCGTGTTTTCGGTG	-	G302 Sac I mutagenesis forward primer
8	AT4G26080	ABI1	ABI1_delSac_R	CACCGAAAACACGAGCaCCATTCCACTGAATCAC	-	G302 Sac I mutagenesis reverse primer
9	AT4G26080	ABI1	ABI1_Xba_dF	CTAACTGCGGTGACTCaAGAGCCGTTCTTTGC	-	S262 Xba I site mutagenesis forward primer
10	AT4G26080	ABI1	ABI1_Xba_dR	GCAAAGAACGGCTCTtGAGTCACCGCAGTTAG	-	S262 Xba I site mutagenesis reverse primer
11	AT4G26080	ABI1	ABI1_NdeF	gaacatATGAGTGTGCCTTTGTATGGTTTTACTTCG	Nde I	forward cloning primer for E. coli expression
12	AT4G26080	ABI1	ABI1_BamR	ggatccTCACTTGAGTTTCCTCCGAGG	Bam HI	reverse cloning primer for E. coli expression
13	AT4G26080	ABI1	ABI1_SeqR	GCATCCTCTCTCTACAATAG	-	reverse sequencing primer bp 577
14	AT5G59720	HSP18.2	HSP_Ter_SacF	tttgagctcATATGAAGATGAAGATGAAATATTTG	Sac I	forward cloning primer of HSP18.2 Terminator
15	AT5G59720	HSP18.2	HSP_Ter_EcoR	tttgaattcCTTATCTTTAATCATATTCCATAG	Eco RI	reverse cloning primer of HSP18.2 Terminator
16	AT5G59720	HSP18.2	HSP_Ter_MF	GAAATATTTGGTGTGTCAAATAAAtAGCTTGTGTGCTTAAGTTTGTG	-	Hind III site mutagenesis forward primer
17	AT5G59720	HSP18.2	HSP_Ter_MR	CACAAACTTAAGCACACAAGCTaTTTATTTGACACACCAAATATTTC	-	Hind III site mutagenesis reverse primer
18	AT4G05310	pUBQ10	pUBQ10_delSac_F	CTATAAAACAATACCCAAAGAcCTCTTCTTCTTCACAATTCAG	-	Sac I site mutagenesis forward primer
19	AT4G05310	pUBQ10	pUBQ10_delSac_R	CTGAATTGTGAAGAAGAAGAGgTCTTTGGGTATTGTTTTATAG	-	Sac I site mutagenesis reverse primer
20	AT4G17870	PYR1	PYR1_ApaF	tttgggcccATGCCTTCGGAGTTAACACC	Apa I	forward cloning primer
21	AT4G17870	PYR1	PYR1L_SpeR	tttactagtgccaccgctgccaccgctagcCGTCACCTGAGAACCACTTC	Spe I … Nhe I	reverse cloning primer with GGSGG linker
22	AT4G17870	PYR1	PYR1_H60P_F	CAAACCACAAACATACAAACcCTTCATCAAATCCTGCTC	-	H60P mutagenesis forward primer
23	AT4G17870	PYR1	PYR1_H60P_R	GAGCAGGATTTGATGAAGgGTTTGTATGTTTGTGGTTTG	-	H60P mutagenesis reverse primer
24	AT4G17870	PYR1	PYR1_F61L_F	CACAAACATACAAACACTTgATCAAATCCTGCTCCGTC	-	F61L mutagenesis forward primer
25	AT4G17870	PYR1	PYR1_F61L_R	GACGGAGCAGGATTTGATcAAGTGTTTGTATGTTTGTG	-	F61L mutagenesis reverse primer
26	AT4G17870	PYR1	PYR1_H115A_F	GTATCATCGGAGGCGAAgcTAGGCTGACGAATTACAAATC	-	H115A mutagenesis forward primer
27	AT4G17870	PYR1	PYR1_H115A_R	GATTTGTAATTCGTCAGCCTAgcTTCGCCTCCGATGATAC	-	H115A mutagenesis reverse primer
28	AT4G17870	PYR1	PYR1_E141Q_F	CTGGACGGTGGTTTTGcAATCTTACGTCGTTGATATG	-	E141Q mutagenesis forward primer
29	AT4G17870	PYR1	PYR1_E141Q_R	CATATCAACGACGTAAGATTgCAAAACCACCGTCCAG	-	E141Q mutagenesis reverse primer
30	-	Vector	35S for	gacgcacaatcccactatcc	-	Col-PCR and sequencing primer p35S
31	-	Vector	pUBQ10_SeqF	gtcgaataattactcttcgatttg	-	Col-PCR and sequencing primer pUBQ10
32	-	Vector	NosT Rev	catctcataaataacgtcatgcattac	-	Col-PCR and sequencing primer NosT
33	-	Vector	M13_F	gctgcaaggcgattaagttg	-	Col-PCR and sequencing primer pUC19 and pKS
34	-	Vector	REV	caggaaacagctatgaccatg	-	Col-PCR and sequencing primer pKS
35	-	Vector	T7P	taatacgactcactataggg	-	Col-PCR and sequencing primer pET and pKS
36	-	Vector	T7T	gctagttattgctcagcgg	-	Col-PCR and sequencing primer pET
37	-	Vector	UNI	gtaaaacgacggccagtgc	-	Col-PCR and sequencing primer pKS
38	-	XFP	XFP_Xba_NdeF	ttttctagacatATGGTGAGCAAGGGCGAG	Xba I-Nde I	forward cloning primer XFP N-terminal fusion
39	-	XFP	XFP_XbaF	ttttctagaATGGTGAGCAAGGGCGAG	Xba I	forward cloning primer XFP for N-terminal fusion
40	-	XFP	XFP_ApaR	tttgggcccCTTGTACAGCTCGTCCATG	Apa I	reverse cloning primer XFP for N-terminal fusion
41	-	XFP	XFPcp173_XmaF	tttcccgggATGGACGGCGGCGTGCAG	Xma I	forward cloning primer cpXFP173 for C-terminal fusion
42	-	XFP	XFPcp173_SacR	tttgagctcctaCTCGATGTTGTGGCGGATC	Sac I	reverse cloning primer cpXFP173 for C-terminal fusion
43	-	XFP	XFP_cp173_SII_SacR	tttgagctctcatttttcgaactgcgggtggctccaCTCGATGTTGTGGCGGATC	Sac I	reverse cloning primer cpXFP173 including StrepII-tag for C-terminal fusion

## Sheet: B
Supplementary file 1B. Plasmids and constructs used and generated in this work.
Nr.	AGI	gene / construct	promoter	clone name	cloned 5'	cloned 3'	vector (backbone)	selection bacteria	selection plant	clone information
1	-	ABAleon	p35S	pUC-ABAleon2.1	Apa I	Spe I	pUC	Amp		p35S-mTurquoise-Apa I-PYR1 without stop-Nhe I-GGSGG-Spe I-(GGGGS)4-ABI1 D413L (D Sac I, D Xba I) starting form S125 without stop-Xma I-cpVenus173-NosT
2	-	ABAleon	p35S	pUC-ABAleon1.1xs_II	Apa I	Spe I	pUC	Amp		p35S-Xba I-Nde I-mTurquoise-Apa I-PYR1 without stop-Nhe I-GGSGG-Spe I-(GGGGS)4-ABI1 (D Sac I, D Xba I) starting form S125 without stop-Xma I-cpVenus173-StrepII-Sac I-NosT
3	-	ABAleon	p35S	pUC-ABAleon2.1_II	Apa I	Xma I	pUC	Amp		p35S-Xba I-Nde I-mTurquoise-Apa I-PYR1 without stop-Nhe I-GGSGG-Spe I-(GGGGS)4-ABI1 D413L (D Sac I, D Xba I) starting form S125 without stop-Xma I-cpVenus173-StrepII-Sac I-NosT
4	-	ABAleon	p35S	pUC-ABAleon2.2_II	Bam HI	Bam HI	pUC	Amp		p35S-Xba I-Nde I-mTurquoise-Apa I-PYR1 without stop-Nhe I-GGSGG-Spe I-(GGGGS)1-ABI1 D413L (D Sac I, D Xba I) starting form S125 without stop-Xma I-cpVenus173-StrepII-Sac I-NosT
5	-	ABAleon	p35S	pUC-ABAleon2.3_II	Nhe I	Spe I	pUC	Amp		p35S-Xba I-Nde I-mTurquoise-Apa I-PYR1 without stop-Nhe I-D-Spe I-(GGGGS)4-ABI1 D413L (D Sac I, D Xba I) starting form S125 without stop-Xma I-cpVenus173-StrepII-Sac I-NosT
6	-	ABAleon	p35S	pUC-ABAleon2.11_II	Apa I	Spe I	pUC	Amp		p35S-Xba I-Nde I-mTurquoise-Apa I-PYR1 H60P without stop-Nhe I-GGSGG-Spe I-(GGGGS)4-ABI1 D413L (D Sac I, D Xba I) starting form S125 without stop-Xma I-cpVenus173-StrepII-Sac I-NosT
7	-	ABAleon	p35S	pUC-ABAleon2.12_II	Apa I	Spe I	pUC	Amp		p35S-Xba I-Nde I-mTurquoise-Apa I-PYR1 F61L without stop-Nhe I-GGSGG-Spe I-(GGGGS)4-ABI1 D413L (D Sac I, D Xba I) starting form S125 without stop-Xma I-cpVenus173-StrepII-Sac I-NosT
8	-	ABAleon	p35S	pUC-ABAleon2.13_II	Apa I	Spe I	pUC	Amp		p35S-Xba I-Nde I-mTurquoise-Apa I-PYR1 V83H without stop-Nhe I-GGSGG-Spe I-(GGGGS)4-ABI1 D413L (D Sac I, D Xba I) starting form S125 without stop-Xma I-cpVenus173-StrepII-Sac I-NosT
9	-	ABAleon	p35S	pUC-ABAleon2.14_II	Apa I	Spe I	pUC	Amp		p35S-Xba I-Nde I-mTurquoise-Apa I-PYR1 L87F without stop-Nhe I-GGSGG-Spe I-(GGGGS)4-ABI1 D413L (D Sac I, D Xba I) starting form S125 without stop-Xma I-cpVenus173-StrepII-Sac I-NosT
10	-	ABAleon	p35S	pUC-ABAleon2.15_II	Apa I	Spe I	pUC	Amp		p35S-Xba I-Nde I-mTurquoise-Apa I-PYR1 H115A without stop-Nhe I-GGSGG-Spe I-(GGGGS)4-ABI1 D413L (D Sac I, D Xba I) starting form S125 without stop-Xma I-cpVenus173-StrepII-Sac I-NosT
11	-	ABAleon	p35S	pUC-ABAleon2.16_II	Apa I	Spe I	pUC	Amp		p35S-Xba I-Nde I-mTurquoise-Apa I-PYR1 E141Q without stop-Nhe I-GGSGG-Spe I-(GGGGS)4-ABI1 D413L (D Sac I, D Xba I) starting form S125 without stop-Xma I-cpVenus173-StrepII-Sac I-NosT
12	-	ABAleon	p35S	pUC-ABAleon2.17_II	Apa I	Spe I	pUC	Amp		p35S-Xba I-Nde I-mTurquoise-Apa I-PYR1 without stop-Nhe I-GGSGG-Spe I-(GGGGS)4-ABI1 E142Q, D413L (D Sac I, D Xba I) starting form S125 without stop-Xma I-cpVenus173-StrepII-Sac I-NosT
13	-	ABAleon	T7	pET-ABAleon1.1xs_II	Nde I	Sac I	pET24b(+)	Kan		Nde I-mTurquoise-Apa I-PYR1 without stop-Nhe I-GGSGG-Spe I-(GGGGS)4-ABI1 (D Sac I, D Xba I) starting form S125 without stop-Xma I-cpVenus173-StrepII-Sac I
14	-	ABAleon	T7	pET-ABAleon2.1_II	Nde I	Sac I	pET24b(+)	Kan		Nde I-mTurquoise-Apa I-PYR1 without stop-Nhe I-GGSGG-Spe I-(GGGGS)4-ABI1 D413L (D Sac I, D Xba I) starting form S125 without stop-Xma I-cpVenus173-StrepII-Sac I
15	-	ABAleon	T7	pET-ABAleon2.2_II	Nde I	Sac I	pET24b(+)	Kan		Nde I-mTurquoise-Apa I-PYR1 without stop-Nhe I-GGSGG-Spe I-(GGGGS)1-ABI1 D413L (D Sac I, D Xba I) starting form S125 without stop-Xma I-cpVenus173-StrepII-Sac I
16	-	ABAleon	T7	pET-ABAleon2.3_II	Nde I	Sac I	pET24b(+)	Kan		Nde I-mTurquoise-Apa I-PYR1 without stop-Nhe I-D-Spe I-(GGGGS)4-ABI1 D413L (D Sac I, D Xba I) starting form S125 without stop-Xma I-cpVenus173-StrepII-Sac I
17	-	ABAleon	T7	pET-ABAleon2.11_II	Nde I	Sac I	pET24b(+)	Kan		Nde I-mTurquoise-Apa I-PYR1 H60P without stop-Nhe I-GGSGG-Spe I-(GGGGS)4-ABI1 D413L (D Sac I, D Xba I) starting form S125 without stop-Xma I-cpVenus173-StrepII-Sac I
18	-	ABAleon	T7	pET-ABAleon2.12_II	Nde I	Sac I	pET24b(+)	Kan		Nde I-mTurquoise-Apa I-PYR1 F61L without stop-Nhe I-GGSGG-Spe I-(GGGGS)4-ABI1 D413L (D Sac I, D Xba I) starting form S125 without stop-Xma I-cpVenus173-StrepII-Sac I
19	-	ABAleon	T7	pET-ABAleon2.13_II	Nde I	Sac I	pET24b(+)	Kan		Nde I-mTurquoise-Apa I-PYR1 V83H without stop-Nhe I-GGSGG-Spe I-(GGGGS)4-ABI1 D413L (D Sac I, D Xba I) starting form S125 without stop-Xma I-cpVenus173-StrepII-Sac I
20	-	ABAleon	T7	pET-ABAleon2.14_II	Nde I	Sac I	pET24b(+)	Kan		Nde I-mTurquoise-Apa I-PYR1 L87F without stop-Nhe I-GGSGG-Spe I-(GGGGS)4-ABI1 D413L (D Sac I, D Xba I) starting form S125 without stop-Xma I-cpVenus173-StrepII-Sac I
21	-	ABAleon	T7	pET-ABAleon2.15_II	Nde I	Sac I	pET24b(+)	Kan		Nde I-mTurquoise-Apa I-PYR1 H115A without stop-Nhe I-GGSGG-Spe I-(GGGGS)4-ABI1 D413L (D Sac I, D Xba I) starting form S125 without stop-Xma I-cpVenus173-StrepII-Sac I
22	-	ABAleon	T7	pET-ABAleon2.16_II	Nde I	Sac I	pET24b(+)	Kan		Nde I-mTurquoise-Apa I-PYR1 E141Q without stop-Nhe I-GGSGG-Spe I-(GGGGS)4-ABI1 D413L (D Sac I, D Xba I) starting form S125 without stop-Xma I-cpVenus173-StrepII-Sac I
23	-	ABAleon	T7	pET-ABAleon2.17_II	Nde I	Sac I	pET24b(+)	Kan		Nde I-mTurquoise-Apa I-PYR1 without stop-Nhe I-GGSGG-Spe I-(GGGGS)4-ABI1 E142Q, D413L (D Sac I, D Xba I) starting form S125 without stop-Xma I-cpVenus173-StrepII-Sac I
24	-	ABAleon	pUBQ10	barII-UT-ABAleon2.1	Xba I/Spe I	Sac I	pGPTVII.Bar	Kan	Bar	pUBQ10 (D Sac I)-Spe I/Xba I-mTurquoise-Apa I-PYR1 without stop-Nhe I-GGSGG-Spe I-(GGGGS)4-ABI1 D413L (D Sac I, D Xba I) starting form S125 without stop-Xma I-cpVenus173-Sac I-HSP18.2 terminator (D Hind III)
25	-	ABAleon	pUBQ10	hygII-UT-ABAleon2.1	Xba I/Spe I	Sac I	pGPTVII.Hyg	Kan	Hyg	pUBQ10 (D Sac I)-Spe I/Xba I-mTurquoise-Apa I-PYR1 without stop-Nhe I-GGSGG-Spe I-(GGGGS)4-ABI1 D413L (D Sac I, D Xba I) starting form S125 without stop-Xma I-cpVenus173-Sac I-HSP18.2 terminator (D Hind III)
26	-	ABAleon	pUBQ10	hygII-UT-ABAleon2.13	Apa I	Xma I	pGPTVII.Hyg	Kan	Hyg	pUBQ10 (D Sac I)-Spe I/Xba I-mTurquoise-Apa I-PYR1 V83H without stop-Nhe I-GGSGG-Spe I-(GGGGS)4-ABI1 D413L (D Sac I, D Xba I) starting form S125 without stop-Xma I-cpVenus173-Sac I-HSP18.2 terminator (D Hind III)
27	-	ABAleon	pUBQ10	hygII-UT-ABAleon2.14	Apa I	Xma I	pGPTVII.Hyg	Kan	Hyg	pUBQ10 (D Sac I)-Spe I/Xba I-mTurquoise-Apa I-PYR1 L87F without stop-Nhe I-GGSGG-Spe I-(GGGGS)4-ABI1 D413L (D Sac I, D Xba I) starting form S125 without stop-Xma I-cpVenus173-Sac I-HSP18.2 terminator (D Hind III)
28	-	ABAleon	pUBQ10	hygII-UT-ABAleon2.15	Apa I	Xma I	pGPTVII.Hyg	Kan	Hyg	pUBQ10 (D Sac I)-Spe I/Xba I-mTurquoise-Apa I-PYR1 H115A without stop-Nhe I-GGSGG-Spe I-(GGGGS)4-ABI1 D413L (D Sac I, D Xba I) starting form S125 without stop-Xma I-cpVenus173-Sac I-HSP18.2 terminator (D Hind III)
29	AT4G26080	ABI1	pUBQ10	pUC-pUBQ10-ABI1_LS	Spe I	Xma I	pUC	Amp		Spe I-(GGGGS)4-ABI1 starting form S125 without stop-Xma I
30	AT4G26080	ABI1	pUBQ10	pUC-pUBQ10-ABI1_LSx	Spe I	Xma I	pUC	Amp		Spe I-(GGGGS)4-ABI1 (D Xba I) starting form S125 without stop-Xma I
31	AT4G26080	ABI1	pUBQ10	pUC-pUBQ10-ABI1_LSxs	Spe I	Xma I	pUC	Amp		Spe I-(GGGGS)4-ABI1 (D Sac I, D Xba I) starting form S125 without stop-Xma I
32	AT4G26080	ABI1	pUBQ10	pUC-pUBQ10-ABI1_LS_DLs	Spe I	Xma I	pUC	Amp		Spe I-(GGGGS)4-ABI1 D413L (D Sac I) starting form S125 without stop-Xma I
33	AT4G26080	ABI1	pUBQ10	pUC-pUBQ10-ABI1_LS_DLsx	Spe I	Xma I	pUC	Amp		Spe I-(GGGGS)4-ABI1 D413L (D Sac I, D Xba I) starting form S125 without stop-Xma I
34	AT4G26080	ABI1	pUBQ10	pUC-pUBQ10-ABI1LS_DLsxQ	Spe I	Xma I	pUC	Amp		Spe I-(GGGGS)4-ABI1 E142Q, D413L (D Sac I, D Xba I) starting form S125 without stop-Xma I
35	AT4G26080	ABI1	p35S	pUC-F3-ABI1_LS_DLsx	Spe I	Xma I	pUC	Amp		p35S-mTurquoise-Spe I-(GGGGS)4-ABI1 D413L (D Sac I, D Xba I) starting form S125 without stop-Xma I-cpVenus173-NosT
36	AT4G26080	ABI1	p35S	pUC-F3_II-ABI1_LS_DLsx	Spe I	Xma I	pUC	Amp		p35S-mTurquoise-Spe I-(GGGGS)4-ABI1 D413L (D Sac I, D Xba I) starting form S125 without stop-Xma I-cpVenus173-StrepII-NosT
37	AT4G26080	ABI1	p35S	pUC-F3_II_ABI1_LS_DLsxQ	Spe I	Xma I	pUC	Amp		p35S-mTurquoise-Spe I-(GGGGS)4-ABI1 E142Q, D413L (D Sac I, D Xba I) starting form S125 without stop-Xma I-cpVenus173-StrepII-NosT
38	AT4G26080	ABI1	T7	pET28a-DNABI1	Nde I	Bam HI	pET28a	Kan		6xHis-Nde I-ABI1 S125 - K429-Bam HI
39	-	FRET	p35S	pUC-mTcpV (F3)	Hind III	Xho I	pUC	Amp		p35S-Xba I-mTurquoise-MCS-cpVenus173-Sac I-NosT
40	-	FRET	p35S	pUC-F3_II	Xba I	Xma I	pUC	Amp		p35S-Xba I-Nde I-mTurquoise-mcs2-cpVenus173-StrepII-TGA-Sac I-NosT
41	-	FRET	T7	pET-F3_II	Nde I	Sac I	pET24b(+)	Kan		Nde I-mTurquoise-mcs2-cpVenus173-StrepII-Sac I
42	-	FRET	pUBQ10	barII-UTF3	Xba I/Spe I	Sac I	pGPTVII.Bar	Kan	Bar	pUBQ10 (D Sac I)-Spe I/Xba I-mTurquoise-MCS-cpVenus173-Sac I-Hsp18.2 terminator (D Hind III)
43	-	FRET	pUBQ10	hygII-UTF3	Xba I/Spe I	Sac I	pGPTVII.Hyg	Kan	Hyg	pUBQ10 (D Sac I)-Spe I/Xba I-mTurquoise-MCS-cpVenus173-Sac I-Hsp18.2 terminator (D Hind III)
44	AT5G59720	HSP18.2	T7	pKS-HSP18.2T	Sac I	Eco RI	pKS	Amp		Sac I-HSP18.2T-Eco RI
45	AT5G59720	HSP18.2	T7	pKS-HSP18.2TDHind III	-	-	pKS	Amp		Sac I-HSP18.2T (D Hind III)-Eco RI
46	AT4G17870	PYR1	T7	pKS-PYR1L	Apa I	Spe I	pKS	Amp		Apa I-PYR1 without stop-Nhe I-GGSGG-Spe I
47	AT4G17870	PYR1	T7	pKS-PYR1L_H60P	Apa I	Spe I	pKS	Amp		Apa I-PYR1 H60P without stop-Nhe I-GGSGG-Spe I
48	AT4G17870	PYR1	T7	pKS-PYR1L_F61L	Apa I	Spe I	pKS	Amp		Apa I-PYR1 F61L without stop-Nhe I-GGSGG-Spe I
49	AT4G17870	PYR1	T7	pKS-PYR1L_V83H	Apa I	Spe I	pKS	Amp		Apa I-PYR1 V83H without stop-Nhe I-GGSGG-Spe I
50	AT4G17870	PYR1	T7	pKS-PYR1L_L87F	Apa I	Spe I	pKS	Amp		Apa I-PYR1 L87F without stop-Nhe I-GGSGG-Spe I
51	AT4G17870	PYR1	T7	pKS-PYR1L_H115A	Apa I	Spe I	pKS	Amp		Apa I-PYR1 H115A without stop-Nhe I-GGSGG-Spe I
52	AT4G17870	PYR1	T7	pKS-PYR1L_E141Q	Apa I	Spe I	pKS	Amp		Apa I-PYR1 E141Q without stop-Nhe I-GGSGG-Spe I
53	-	Vector	pUBQ10	pUC-pUBQ10	Hind III	Spe I	pUC	Amp		Hind III-pUBQ10-Spe I
54	-	Vector	pUBQ10	pUC-pUBQ10DSac I	-	-	pUC	Amp		Hind III-pUBQ10 (D Sac I)-Spe I
55	-	Vector	pUBQ10	barII-UT	Hind III	Spe I	pGPTVII.Bar	Kan	Bar	Hind III-pUBQ10 (D Sac I)-Spe I-CCATGGGGATCCCATATGGTCGACCTCGAGGGTACCGCTCCCGGG-HSPTerM-Eco RI
56	-	Vector	pUBQ10	hygII-UT	Hind III	Eco RI	pGPTVII.Hyg	Kan	Hyg	Hind III-pUBQ10 (D Sac I)-ACTAGTCCATGGGGATCCCATATGGTCGACCTCGAGGGTACCGCTCCCGGG-HSPTerM-Eco RI
57	-	XFP	p35S	pUC-mT-N	Xba I	Apa I	pUC	Amp		p35S-Xba I-mTurquoise-Apa I-mcs2-NosT
58	-	XFP	p35S	pUC-mT-N_Nde	Xba I	Apa I	pUC	Amp		p35S-Xba I-Nde I-mTurquoise-Apa I-mcs2-NosT
59	-	XFP	p35S	pUC-cpVenus173-C	Xma I	Sac I	pUC	Amp		p35S-mcs-Xma I-cpVenus173-Sac I-NosT
60	-	XFP	p35S	pUC-cpVenus173_II-C	Xma I	Sac I	pUC	Amp		p35S-mcs-Xma I-cpVenus173-StrepII-TGA-Sac I-NosT

## Sheet: C
Supplementary file 1C. Transgenic Arabidopsis lines used and generated in this work.
Nr.	ecotype	AGI	gene name	mutant name	mutant ID	transgenics name	transformed with	selection plant	description
1	Col-0	-	-	-	-	-	-	-	Col-0
2	Col-0	-	-	-	-	Col-0/barII-UT-ABAleon2.1	barII-UT-ABAleon2.1	Bar	Col-0/barII-UT-ABAleon2.1 homozygous lines (3-9-1, 3-9-2; 10- 2, 5)
3	Col-0	-	-	-	-	Col-0/hygII-UT-ABAleon2.13	hygII-UT-ABAleon2.13	Hyg	Col-0/hygII-UT-ABAleon2.13 T2 lines (5, 41)
4	Col-0	-	-	-	-	Col-0/hygII-UT-ABAleon2.14	hygII-UT-ABAleon2.14	Hyg	Col-0/hygII-UT-ABAleon2.14 T2 lines (9, 77)
5	Col-0	-	-	-	-	Col-0/hygII-UT-ABAleon2.15	hygII-UT-ABAleon2.15	Hyg	Col-0/hygII-UT-ABAleon2.15 T2 lines (22, 41)
6	Col-0	-	-	-	-	Col-0/barII-UTF3 (empty FRET)	barII-UTF3 (empty FRET)	Bar	Col-0/barII-UTF3 (empty FRET) homozygous lines (6-7, 6-11)
7	Col-0	AT4G17870/AT5G46790/AT2G26040/AT2G38310	PYR1/PYL1/PYL2/PYL4	pyr1/pyl1,2,4	pyr1-1 (Q169 stop)/pyl1-1 (SALK_054640)/pyl2-1 (GT2864)/pyl4-1 (SAIL_517_C08)	pyrl4ple/hygII-UT-ABAleon2.1	hygII-UT-ABAleon2.1	Hyg	pyr1-1/pyl1-1/pyl2-1/pyl4-1/hygII-UT-ABAleon2.1 homozygous lines (19-7)
8	Col-0	-	-	-	-	Col-0/pH35SYG-PYR1	pH35YG-PYR1	Hyg	Col-0/p35S-YFP-PYR1 homozygous lines (Nishinura et al., 2009, unpublished)
9	Col-0	AT4G26080	ABI1	abi1-3	abi1-3 (SALK_076309)	abi1-3/pH35YG-ABI1	pH35YG-ABI1	Hyg	abi1-3/p35S-YFP-ABI1 homozygous lines (Nishimura et al., 2010)
10	Col-0	-	-	-	-	Col-0/pRAB18-GFP	pBI101-pRAB18-GFP	Kan	Col-0/pRAB18-GFP homozygous lines (Kim et al., 2011)
